# Supplementary material for: Geographical Variation in Body Size and the Bergmann’s Rule in Andrew’s Toad (Bufo andrewsi)
Source: Biology (Basel). 2022 Dec 6;11(12):1766. doi: 10.3390/biology11121766 (PMC9775554; doi:10.3390/biology11121766)
Supplement: Supplementary file 1 [file biology-11-01766-s001.zip]

Archive with 1 entries (1 files):
- biology-2062333-supplementary.pdf
